# Supplementary material for: Synergetic Effect of Organic Flocculant and Montmorillonite Clay on the Removal of Nano-CuO by Coagulation-Flocculation-Sedimentation Process
Source: Nanomaterials (Basel). 2021 Oct 17;11(10):2753. doi: 10.3390/nano11102753 (PMC8537118; doi:10.3390/nano11102753)
Supplement: Supplementary file 1 [file nanomaterials-11-02753-s001.zip]

Archive with 1 entries (1 files):
- nanomaterials-1414796-supplementary.pdf
